# Supplementary material for: Anti-Biofilm Activity of Carnosic Acid from Salvia rosmarinus against Methicillin-Resistant Staphylococcus aureus
Source: Plants (Basel). 2023 Oct 25;12(21):3679. doi: 10.3390/plants12213679 (PMC10647425; doi:10.3390/plants12213679)
Supplement: Supplementary file 1 [file plants-12-03679-s001.zip]

Archive with 1 entries (1 files):
- plants-2621984-Supplementary.pdf
